# Supplementary material for: Multi-omics analyses reveal the specific changes in gut metagenome and serum metabolome of patients with polycystic ovary syndrome
Source: Front Microbiol. 2022 Oct 19;13:1017147. doi: 10.3389/fmicb.2022.1017147 (PMC9627625; doi:10.3389/fmicb.2022.1017147)
Supplement: Supplementary file 1 [file Data_Sheet_1.xlsx]

## Sheet: Table S1
Table S1 Functional characteristics of polycystic ovary syndrome gut microbiome at the KEGG pathway level
Linear discrimination analysis (LDA) effect size (LEfSe) was used to identify the main microbiome functionalities associated with PCOS, and the LDA score (log10) threshold was, together with P < 0.05, set as less than 2.0.
KEGG Pathway	Names	Logarithm value	Groups	LDA Score (log10)	P value
ko04931	Insulin resistance	3.47116	PCOS	2.64503	0.00122151
ko04910	Insulin signaling pathway	3.37159	PCOS	2.61085	0.000685037
ko04144	Endocytosis	2.97824	PCOS	2.60518	0.000793431
ko00061	Fatty acid biosynthesis	3.85639	Control	2.42152	0.00810461
ko04932	Non-alcoholic fatty liver disease	2.71593	PCOS	2.38596	6.84e-05
ko00450	Selenocompound metabolism	3.7399	PCOS	2.28672	0.0235947
ko00780	Biotin metabolism	3.69796	Control	2.3529	0.00122151
ko04066	HIF-1 signaling pathway	3.27966	PCOS	2.27153	0.00296772
ko04139	Mitophagy	2.57961	PCOS	2.23904	4.45e-05
ko04150	mTOR signaling pathway	2.56026	PCOS	2.22429	0.0005083
ko04072	Phospholipase D signaling pathway	2.71327	PCOS	2.22358	0.000547986
ko05224	Breast cancer	2.5386	PCOS	2.20923	0.000404734
ko01521	EGFR tyrosine kinase inhibitor resistance	2.5358	PCOS	2.20917	0.00012296
ko05214	Glioma	2.53502	PCOS	2.20852	0.000200108
ko00720	Carbon fixation pathways in prokaryotes	4.11198	Control	2.52649	0.0305712
ko04012	ErbB signaling pathway	2.53502	PCOS	2.20852	0.000200108
ko05221	Acute myeloid leukemia	2.53484	PCOS	2.2085	0.000170388
ko00860	Porphyrin and chlorophyⅡ metabolism	4.06767	Control	2.72731	0.0476241
ko01212	Fatty acid metabolism	3.89695	Control	2.37841	0.00161622
ko00400	Phenylalanine, tyrosine and tryptophan biosynthesis	4.02737	Control	2.49431	0.0180436
ko05231	Choline metabolism in cancer	2.76256	PCOS	2.2063	0.00636181
ko04630	JAK-STAT signaling pathway	2.53704	PCOS	2.20528	0.000297091
ko04919	Thyroid hormone signaling pathway	2.57271	PCOS	2.20414	0.00198592
ko01522	Endocrine resistance	2.54075	PCOS	2.19854	0.00636181
ko04211	Longervity regulating pathway	2.77118	PCOS	2.19452	0.0108771
ko04213	Longervity regulating pathway-multiple species	3.13576	PCOS	2.19438	0.0115234
ko00740	Riboflavin metabolism	3.34104	Control	2.20134	0.00113784
ko04112	Cell cycle-Caulobacter	3.88524	Control	2.47889	0.0122036
ko01501	beta-Lactam resistance	3.87631	Control	2.68562	0.000636159
ko05200	Pathways in cancer	3.02579	PCOS	2.18349	0.0108771
ko05215	Prostate cancer	2.9531	PCOS	2.18338	0.00259974
ko04151	PI3K-Akt signaling pathway	3.00902	PCOS	2.16865	0.0275925
ko04011	MAPK signaling pathway	2.52453	PCOS	2.03494	0.0161661
ko00625	Chloroalkane and chloroallkene degradation	3.14727	PCOS	2.02301	0.0212177
ko00670	One carbon pool by folate	3.85438	Control	2.26128	0.0476241

## Sheet: Table S2
Table S2 Functional characteristics of polycystic ovary syndrome gut microbiome at the KEGG orthology level
Linear discrimination analysis (LDA) effect size (LEfSe) was used to identify the main microbiome functionalities associated with PCOS, and the LDA score (log10) threshold was, together with P < 0.05, set as less than 2.0.
KO	Names	Logarithm value	Groups	LDA Score (log10)	P value
K11238	cytokinesis protein	2.72221	PCOS	2.44019	9.58827e-05
K19475	WAS/WASL-interacting protein	3.27751	PCOS	2.99551	0.000200108
K07197	sterol regulatory element-binding transcription factor 1	3.04626	PCOS	2.76233	0.000253948
K12890	serine/arginine-rich splicing factor 1	2.46736	PCOS	2.18434	0.000374844
K07203	serine/threonine-protein kinase mTOR	2.87246	PCOS	2.589	0.000404734
K10747	DNA ligase 1	2.91462	PCOS	2.62482	0.0010595
K04072	acetaldehyde dehydrogenase / alcohol dehydrogenase	2.9362	PCOS	2.18176	0.00277817
K05515	penicillin-binding protein 2	3.20161	Control	2.27908	0.00384977
K10112	multiple sugar transport system ATP-binding protein	3.17299	PCOS	2.18427	0.00437476
K01126	glycerophosphoryl diester phosphodiesterase	3.19717	Control	2.15254	0.00466088
K05592	ATP-dependent RNA helicase DeaD	3.04951	Control	2.05825	0.00496384
K00566	tRNA-uridine 2-sulfurtransferase	3.26438	Control	2.33005	0.00496384
K01051	pectinesterase	2.9514	Control	2.2654	0.00562375
K02495	oxygen-independent coproporphyrinogen III oxidase	3.39285	Control	2.18373	0.00562375
K02119	V/A-type H+/Na+-transporting ATPase subunit C	2.89969	PCOS	2.06356	0.00598254
K01000	phospho-N-acetylmuramoyl-pentapeptide-transferase	3.16628	Control	2.07865	0.00912706
K00926	carbamate kinase	2.97013	PCOS	2.14246	0.00968025
K01738	cysteine synthase	3.25819	Control	2.25723	0.0108771
K02226	alpha-ribazole phosphatase	3.0594	Control	2.1755	0.0115234
K01091	phosphoglycolate phosphatase	3.47735	Control	2.20331	0.0122036
K02031	peptide/nickel transport system ATP-binding protein	3.15355	PCOS	2.22634	0.0129192
K00852	ribokinase	3.01277	PCOS	2.16486	0.0129192
K03588	cell division protein FtsW	3.26761	Control	2.02657	0.0136716
K01595	phosphoenolpyruvate carboxylase	2.5428	PCOS	2.02289	0.0136716
K01239	purine nucleosidase	2.6647	PCOS	2.01126	0.0144624
K06131	cardiolipin synthase A/B	3.3145	Control	2.14754	0.0161661
K02117	V/A-type H+/Na+-transporting ATPase subunit A	3.06515	PCOS	2.11337	0.0161661
K00876	uridine kinase	3.23142	Control	2.23466	0.0161661
K00648	3-oxoacyl-[acyl-carrier-protein] synthase III	3.11373	Control	2.02147	0.0170822
K02033	peptide/nickel transport system permease protein	3.27299	PCOS	2.23877	0.0180436
K00874	2-dehydro-3-deoxygluconokinase	3.16504	Control	2.13636	0.019052
K01626	3-deoxy-7-phosphoheptulonate synthase	3.00472	PCOS	2.1647	0.019052
K00854	xylulokinase	3.21568	PCOS	2.13178	0.0201094
K10439	ribose transport system substrate-binding protein	3.40789	PCOS	2.55505	0.0212177
K02118	V/A-type H+/Na+-transporting ATPase subunit B	3.03782	PCOS	2.07036	0.0212177
K01897	long-chain acyl-CoA synthetase	3.35163	Control	2.38601	0.0223788
K00266	glutamate synthase (NADPH) small chain	3.44054	Control	2.26974	0.0248675
K02123	V/A-type H+/Na+-transporting ATPase subunit I	3.03365	PCOS	2.03294	0.0248675
K02796	mannose PTS system EIID component	2.78672	PCOS	2.02641	0.0275925
K01752	L-serine dehydratase	3.36419	Control	2.12129	0.0275925
K10206	LL-diaminopimelate aminotransferase	3.15542	Control	2.07485	0.0275925
K04720	threonine-phosphate decarboxylase	3.1164	PCOS	2.24944	0.029049
K01572	-	3.17641	Control	2.25263	0.0305712
K00008	L-iditol 2-dehydrogenase	2.99748	PCOS	2.06047	0.0321615
K00788	thiamine-phosphate pyrophosphorylase	3.18729	Control	2.04946	0.0321615
K02761	cellobiose PTS system EIIC component	2.90196	PCOS	2.19689	0.0338221
K10119	raffinose/stachyose/melibiose transport system permease protein	3.38308	PCOS	2.5364	0.0355554
K00077	2-dehydropantoate 2-reductase	3.11496	Control	2.08606	0.0355554
K10118	raffinose/stachyose/melibiose transport system permease protein	3.38775	PCOS	2.52973	0.037364
K08303	U32 family peptidase	3.43887	Control	2.08783	0.0412169
K00656	formate C-acetyltransferase	3.3715	PCOS	2.09116	0.0412169
K00615	transketolase	3.56681	PCOS	2.06926	0.0412169
K02035	peptide/nickel transport system substrate-binding protein	3.37638	PCOS	2.25799	0.0432663
K07258	serine-type D-Ala-D-Ala carboxypeptidase (penicillin-binding protein 5/6)	3.53568	Control	2.31059	0.0432663
K02316	DNA primase	3.22341	Control	2.00115	0.0499378
K07636	two-component system, OmpR family, phosphate regulon sensor histidine kinase PhoR	3.30937	Control	2.24289	0.0499378

## Sheet: Table S3
Table S3 Serum differential metabolites between polycystic ovary syndrome and healthy controls
RT, retention time; VIP, variable importance in projection (OPLS-DA); FC, fold change (PCOS/Control); PE, Phosphatidylethanolamine; PI, Phosphatidylinositols; DG, Diacylglycerol; LPA, lysophosphatidic acid; Cer, Ceramide; TG, Triglyceride; NPA, N-[2-(3,4-dimethoxyphenyl)ethyl]-3-[4-methoxy-3-(sulfooxy)phenyl]propanimidic acid; PIP2, Phosphatidylinositol diphosphate. P value was calculated by the …
Compound	Formula	m/z	RT (min)	VIP	FC	Trend	P value
Ganglioside GM3 (d18:0/16:0)	C57H106N2O21	1135.71	15.14	1.53	10.51	↑	2.3e-07
Methyltestosterone	C20H30O2	301.22	12.18	2.32	3.64	↑	1.5e-06
2-Dodecylbenzenesulfonate	C18H30O3S	325.18	9.93	9.57	3.24	↑	0.0072
N-Undecylbenzenesulfonate	C17H28O3S	311.17	9.16	9.99	3.11	↑	0.016
5'-Phosphoribosyl-N-formylglycinamidine	C6H12N3O8P	266.02	2.72	2.56	2.8	↑	0.0055
PE(20:2/22:6)	C47H78NO8P	860.55	10.69	1.61	2.59	↑	0.014
PI(18:0/22:6)	C49H83O13P	911.15	15.57	2.84	2.27	↑	1.2e-07
5α-Dihydrotestosterone sulfate	C19H30O5S	369.17	3.89	5.32	2.08	↑	0.0037
Phenylalanylphenylalanine	C18H20N2O3	311.14	2.91	3.89	0.49	↓	0.0061
DG(15:0/18:3)	C36H64O5	557.46	15.36	3.5	0.48	↓	0.0003
Forasartan	C23H28N8	397.23	8.99	1.68	0.45	↓	0.011
Fluorouracil	C4H3FN2O2	259.03	3.29	1.8	0.43	↓	0.0024
14,15-Epoxyeicosatrienoic acid	C20H32O3	319.23	9.66	2.57	0.34	↓	0.0085
LPA(20:4)	C23H39O7P	457.24	10.16	3.65	0.29	↓	0.0007
PE(22:4/22:5)	C49H80NO8P	886.56	9.63	1.61	0.29	↓	0.026
Parapropanal	C9H18O3	155.11	3.5	1.54	0.27	↓	2.4e-06
11,12-Dimethoxydihydrokawain	C16H20O5	583.26	3.46	2.05	0.26	↓	0.0098
Bilirubin	C33H36N4O6	583.26	12.44	2.56	0.25	↓	0.0055
4E,15Z-Bilirubin IXa	C33H36N4O6	583.26	11.97	3.35	0.19	↓	0.026
Pubescenol	C32H40O10	583.26	11.44	2.57	0.11	↓	0.005
3Z,6Z,9Z-Pentacosatriene	C25H46	369.35	21.91	1.84	2.58	↑	3.8e-06
Cer(d16:1/22:0)	C38H73NO4	594.02	21.91	2.78	2.54	↑	3.8e-06
Kuraridinol	C26H32O7	520.23	5	2.09	151.17	↑	2.3e-05
Palmitoleoyl ethanolamde	C18H35NO2	297.48	8.56	2.69	0.14	↓	2.3e-05
Sphingosine	C18H37NO2	299.49	8.04	1.62	0.13	↓	2.3e-05
TG(8:0/8:0/8:0)	C27H50O6	493.35	14.46	5.01	9.1	↑	0.0001
PE(12:0/0:0)	C17H36NO7P	398.23	9.87	2.11	6.47	↑	0.0003
NPA	C20H25NO8S	879.27	0.76	1.65	5.13	↑	0.003
PIP2(16:0/18:2)	C43H81O19P3	995.47	13.67	1.88	38.7	↑	0.027
Albafuran C	C34H28O9	1161.35	16.4	1.75	69.05	↑	0.031
4-Hydroxyandrostenedione glucuronide	C25H34O9	957.45	12.97	1.72	27.24	↑	0.04
2-Hydroxyacetaminophen sulfate	C8H9NO6S	230.01	2.58	2.21	30.83	↑	0.042
Dihydrojasmone	C11H18O	149.13	13.47	1.85	8.42	↑	0.047
Epinepetalactone	C10H14O2	149.1	10.97	1.73	6.75	↑	0.047
15-Hydroxynorandrostene-3,17-dione glucuronide	C24H32O9	929.42	13.85	1.71	22.14	↑	0.049

## Sheet: Table S4
Table S4 Serum perturbed metabolic pathways
Pathway analysis was performed by MetaboAnalyst software based on differential metabolites
Metabolic pathways	P value	Impact
Glycosylphosphatidylinositol (GPI)-anchor biosynthesis	0.095281	0.00399
Pentose and glucuronate interconversions	0.12095	0.14062
Sphingolipid metabolism	0.13976	0.15416
Porphyrin and chlorophyll metabolism	0.19402	0.05288
Glycerophospholipid metabolism	0.22844	0.10449
Steroid biosynthesis	0.26153	0.06602
Purine metabolism	0.37675	0.0507
